# Supplementary material for: Therapeutic and Prognostic Potential of G Protein‐Coupled Receptors in Lung Adenocarcinoma: Evidence From Transcriptome Data and In Vitro Experiments
Source: Clin Respir J. 2025 May 13;19(5):e70080. doi: 10.1111/crj.70080 (PMC12075931; doi:10.1111/crj.70080)
Supplement: Supplementary file 3 — Data S1. Supplementary Information. [file CRJ-19-e70080-s003.txt]

library(tidyverse)

if (!dir.exists("00.Raw data")) {dir.create("00.Raw data")}
##1.1TCGA data####
if (!dir.exists("00.Raw data/TCGA")) {dir.create("00.Raw data/TCGA")}
###count####
#LUAD
counts_LUAD = read.table(file = '00.Raw data/TCGA/TCGA-LUAD.htseq_counts.tsv.gz', sep = '\t', header = TRUE) 
#clinical
cli_LUAD = read.table(file = '00.Raw data/TCGA/TCGA-LUAD.GDC_phenotype.tsv.gz',quote = "", sep = '\t', header = TRUE)

cli_LUAD <- cli_LUAD[,c("submitter_id.samples","age_at_index.demographic","gender.demographic",
                        "tumor_stage.diagnoses","pathologic_T","pathologic_N","pathologic_M")]
#OS data
surv_LUAD <- read.table("00.Raw data/TCGA/TCGA-LUAD.survival.tsv", header = T,stringsAsFactors = FALSE)
#Combine data
cli_surv <- cli_LUAD%>% 
  inner_join(surv_LUAD,by = c("submitter_id.samples" = "sample")) %>% 
  select(submitter_id.samples,age_at_index.demographic,gender.demographic,
         tumor_stage.diagnoses,pathologic_T,pathologic_N,pathologic_M,OS,OS.time)
cli_surv$submitter_id.samples <- gsub("-",".",cli_surv$submitter_id.samples)
rownames(cli_surv) <- cli_surv$submitter_id.samples

colnames(cli_surv) <- c("Sample","Age","Gender","Stage",
                        "pathologic_T","pathologic_N","pathologic_M",
                        "OS","OS.time")
head(cli_surv)
write.table(cli_surv, file = "00.Raw data/TCGA/clinical_surv.csv",sep = ",",row.names = T,col.names = NA,quote = F)

counts_LUAD$Ensembl_ID <- substr(counts_LUAD$Ensembl_ID,1,15)
colnames(counts_LUAD)[1] <- "gene_id"
library(rtracklayer)
library(lumi)
library(tidyverse)
library(factoextra)
library(dplyr)
gtf <- import('E:/Homo_sapiens.GRCh38.100.gtf')#
my_gtf <- data.frame(gtf)
dim(my_gtf)
head(my_gtf)
###mRNA
my_gtf$gene_biotype
mRNA <- dplyr::filter(my_gtf,type=="gene",gene_biotype=="protein_coding")#选择编码RNA
mRNA_id <- dplyr::select(mRNA,c(gene_name,gene_id,gene_biotype))
mRNA_gene <- dplyr::inner_join(mRNA_id,counts_LUAD,by="gene_id")
mRNA_gene <-dplyr::select(mRNA_gene,-gene_id,-gene_biotype)
mRNA_gene <- distinct(mRNA_gene,gene_name,.keep_all = T)

rownames(mRNA_gene) <-mRNA_gene[,1]
mRNA_gene <- mRNA_gene[,-1]
mRNA_gene_raw <- mRNA_gene[,substr(colnames(mRNA_gene),14,15)%in% c("01","11")]
conditions=data.frame(sample=colnames(mRNA_gene_raw),
                      group=factor(ifelse(substr(colnames(mRNA_gene_raw),14,15) %in%c("01"),"Tumor","Normal"),levels = c("Normal","Tumor"))) %>% 
  column_to_rownames("sample")
table(conditions$group)
mRNA_gene_raw <- ceiling(2^(mRNA_gene_raw)-1)
write.table(mRNA_gene_raw, file = "00.Raw data/TCGA/mRNA_gene_all.csv",sep = ",",row.names = T,col.names = NA,quote = F)

mRNA_gene_vst <- as.data.frame(DESeq2::vst(object = as.matrix(round(mRNA_gene_raw))))
write.table(mRNA_gene_vst, file = "00.Raw data/TCGA/mRNA_gene_all_vst.csv",sep = ",",row.names = T,col.names = NA,quote = F)

#Tumor counts
tumor <- colnames(mRNA_gene_raw)[substr(colnames(mRNA_gene_raw),14,15) == "01"]
counts_01A <- mRNA_gene_raw[,tumor]
mRNA_gene_01A_vst <- as.data.frame(DESeq2::vst(object = as.matrix(round(counts_01A))))
write.table(mRNA_gene_01A_vst, file = "00.Raw data/TCGA/mRNA_gene_01A_vst.csv",sep = ",",row.names = T,col.names = NA,quote = F)

if (!dir.exists("00.Raw data/GEO")) {dir.create("00.Raw data/GEO")}
library(tidyverse)
library(GEOquery)
library(data.table)

for (i in c("GSE30219")) {
  if (!dir.exists(paste0("00.Raw data/GEO/",i,"/"))) 
  {dir.create(paste0("00.Raw data/GEO/",i,"/"))}
  GEO_numb <- i
  ###Download data and read it directly if there is one in the folder
  gset = getGEO(GEO_numb, destdir=paste0("00.Raw data/GEO/",i,"/"), AnnotGPL = F, getGPL = F)
  #The grouping information is obtained through the pData function
  pdata <- pData(gset[[1]])
  table(pdata$characteristics_ch1.3)
  surv <- subset(pdata,characteristics_ch1.3=="histology: ADC")[,17:18]
  colnames(surv) <- c("OS.time","OS")
  
  surv$OS <- ifelse(surv$OS=="status: DEAD",1,0)
  surv$OS.time <- as.numeric(str_split(surv$OS.time,': ',simplify = T)[,2])/12
  write.table(surv, 
              file = paste0("00.Raw data/GEO/",i,"/surv_",i,".csv"),
              sep = ",",row.names = T,col.names = NA,quote = T)
  
  exp <- na.omit(exprs(gset[[1]]))
  library(limma) 
  exp=normalizeBetweenArrays(exp)##Normalize
  range(exp)
  if (max(exp)>100){
    exp <- log2(exp+1)}
  
  library(hgu133plus2.db)
  ls("package:hgu133plus2.db")
  ids <- toTable(hgu133plus2SYMBOL)
  head(ids)
  #id conversion
  library(tidyverse)
  exp <- as.data.frame(exp)
  exp <- exp %>% mutate(probe_id=rownames(exp))
  exp <- exp %>% inner_join(ids,by="probe_id")
  exp <- exp[!duplicated(exp$symbol),]
  rownames(exp) <- exp$symbol
  exp <- exp[,rownames(surv)]
  write.table(exp, file = paste0("00.Raw data/GEO/",i,"/exp_",i,".csv"),sep = ",",row.names = T,col.names = NA,quote = F)
}


for (i in c("GSE18842")) {
  if (!dir.exists(paste0("00.Raw data/GEO/",i,"/"))) 
  {dir.create(paste0("00.Raw data/GEO/",i,"/"))}
  GEO_numb <- i
  gset = getGEO(GEO_numb, destdir=paste0("00.Raw data/GEO/",i,"/"), AnnotGPL = F, getGPL = F)
  pdata <- pData(gset[[1]])
  table(pdata$source_name_ch1)
  group_list <- ifelse(str_detect(pdata$source_name_ch1, "Control"), "Normal", "Tumor")
  table(group_list)
  group_list = factor(group_list,
                      levels = c("Normal", "Tumor"))
  group_Numb<- as.data.frame(group_list)
  rownames(group_Numb) <- pdata$geo_accession
  
  write.table(group_Numb,
              file = paste0("00.Raw data/GEO/",i,"/group_",i,".csv"),
              sep = ",",row.names = T,col.names = NA,quote = T)
  
  
  exp <- na.omit(exprs(gset[[1]]))
  exp=normalizeBetweenArrays(exp)
  range(exp)
  if (max(exp)>100){
    exp <- log2(exp+1)}
  
  library(idmap1)
  library(idmap2)
  library(idmap3)
  library(tidyverse)
  library(AnnoProbe)
  index = gset[[1]]@annotation
  head(ids)
  library(tidyverse)
  exp <- as.data.frame(exp)
  exp <- exp %>% mutate(probe_id=rownames(exp))
  exp <- exp %>% inner_join(ids,by="probe_id")
  exp <- exp[!duplicated(exp$symbol),]
  rownames(exp) <- exp$symbol
  exp <- exp[,rownames(group_Numb)]
  write.table(exp, file = paste0("00.Raw data/GEO/",i,"/exp_",i,".csv"),sep = ",",row.names = T,col.names = NA,quote = F)
}

# differential analysis --------------------------------------------------------------------
if (!dir.exists("01.DEGs")) {dir.create("01.DEGs")}
library(DESeq2)
counts <- read.table("00.Raw data/TCGA/mRNA_gene_all.csv",sep = ",",row.names = 1,check.names = F,stringsAsFactors = F,header = T)
conditions=data.frame(sample=colnames(counts),
                      group=factor(ifelse(substr(colnames(counts),14,15) == "01","Tumor","Normal"),levels = c("Normal","Tumor"))) %>% 
  column_to_rownames("sample")

write.table(conditions, file = "00.Raw data/TCGA/group_TN.csv",sep = ",",row.names = T,col.names = NA,quote = F)

table(conditions)
dds <- DESeqDataSetFromMatrix(
  countData = counts,
  colData = conditions,
  design = ~ group)

dds <- DESeq(dds)
resultsNames(dds)
res <- results(dds)
save(res,file = "01.DEGs/LUAD_DEG.rda")
res_deseq2 <- as.data.frame(res)%>% 
  arrange(padj) %>% 
  dplyr::filter(abs(log2FoldChange) > 1, padj < 0.05)
# write.table(res_deseq2, file = "01.DEGs/DEGs_mRNA.csv",sep = ",",row.names = T,col.names = NA,quote = F)
deg <- as.data.frame(res)
logFC_cutoff <- 1
type1 = (deg$padj<0.05)&(deg$log2FoldChange< -logFC_cutoff)
type2 = (deg$padj<0.05)&(deg$log2FoldChange > logFC_cutoff)
deg$change = ifelse(type1,"Down",ifelse(type2,"Up","Not"))
table(deg$change)
write.table(deg, file = "01.DEGs/DEGs_mRNA_all.csv",sep = ",",row.names = T,col.names = NA,quote = F)


##2.1 heatmap####
library(pheatmap)
library(ggpubr)
counts <- read.table("00.Raw data/TCGA/mRNA_gene_all_vst.csv",sep = ",",row.names = 1,check.names = F,stringsAsFactors = F,header = T)
deg <- read.table("01.DEGs/DEGs_mRNA_all.csv",sep = ",",row.names = 1,check.names = F,stringsAsFactors = F,header = T)
deg$Label = ""   #label
deg <- deg[order(deg$padj), ]  
deg$Gene <- rownames(deg)
up.genes <- head(deg$Gene[which(deg$change == "Up")], 50)
down.genes <- head(deg$Gene[which(deg$change == "Down")], 50)
deg.top5.genes <- c(as.character(up.genes), as.character(down.genes))
deg$Label[match(deg.top5.genes, deg$Gene)] <- deg.top5.genes


deg <- deg[deg.top5.genes,]
deg$id <- rownames(deg)
ann_row=as.data.frame(deg[,c(7:8)])
ann_row1 <- as.data.frame(ann_row[,1])
rownames(ann_row1) <- rownames(ann_row)
colnames(ann_row1) <-"Change"

conditions <- read.table("00.Raw data/TCGA/group_TN.csv",sep = ",",row.names = 1,check.names = F,stringsAsFactors = F,header = T)
conditions$id <- rownames(conditions)
ann_col <- conditions[order(conditions$group,decreasing = T),]
ann_col1 <- as.data.frame(ann_col[,1])
rownames(ann_col1) <- ann_col$id
colnames(ann_col1) <- "Group"

data_pheat <- t(scale(t(as.matrix(counts[rownames(ann_row1),rownames(ann_col1)]))))
library(ComplexHeatmap)
library(dendextend)
library(dendsort)
library(ggsci)
library(circlize)
ha1 = HeatmapAnnotation(Group = ann_col1$Group,
                        col = list(Group = c("Tumor" = "#F39B7FFF", "Normal" = "#91D1C2FF")))
pdf(file="01.DEGs/pheatmap.pdf",width=6,height=6,onefile=FALSE)
densityHeatmap(data_pheat,top_annotation = ha1,
               
                          title = "Distribution as heatmap", ylab = "Values") %v%
  Heatmap(data_pheat, name = "Exp", height = unit(8, "cm"),show_row_names = F,show_column_names=F,cluster_rows =T)
dev.off()


##2.2 volcano####
library(ggpubr)
library(ggthemes)
library(ggrepel)
library(tidyverse)
deg <- read.table("01.DEGs/DEGs_mRNA_all.csv",sep = ",",row.names = 1,check.names = F,stringsAsFactors = F,header = T)
deg$Symbol <- rownames(deg)
deg$logP <- -log10(deg$padj)
colnames(deg)[7] <- "Change"

padj = 0.05
log2FC = 1

#自定义主题：
mytheme <- theme_classic() +
  theme(axis.title = element_text(size = 15),
        axis.text = element_text(size = 14),
        legend.text = element_text(size = 14),
        plot.margin = margin(15,5.5,5.5,5.5))
p <- ggplot(data = as.data.frame(na.omit(deg)),
            aes(x = log2FoldChange,
                y = -log10(padj),
                color = Change)) + 
  geom_point(size = 1) + 
  scale_color_manual(values=c('steelblue','gray','brown'))+
  scale_x_continuous(limits = c(-10, 10),
                     breaks = seq(-10, 10, by = 2)) + 
  scale_y_continuous(expand = expansion(add = c(2, 0)),
                     limits = c(0, 150),
                     breaks = seq(0, 150, by = 50)) + 
  geom_hline(yintercept = c(-log10(padj)),size = 0.7,color = "black",lty = "dashed") + 
  geom_vline(xintercept = c(-log2FC, log2FC),size = 0.7,color = "black",lty = "dashed") + 
  mytheme
p

ggsave("01.DEGs/volcano.pdf",width=6,height=5.5,onefile=FALSE,p)

#3.GSVA#####
rm(list = ls())
if (!dir.exists("02.GSVA")) {dir.create("02.GSVA")}
library(GSVA)
library(ggpubr)
library(ggplot2)
library(gghalves)
library(devtools)
library(readxl)
group <- read.table("00.Raw data/TCGA/group_TN.csv",sep = ",",quote = "",check.names = F,stringsAsFactors = F,header = T,row.names = 1) 
exp <- read.table("00.Raw data/TCGA/mRNA_gene_all_vst.csv",sep = ",",check.names = F,quote = "",stringsAsFactors = F,header = T,row.names = 1) 
GPCRs <- read_excel("00.Raw data/GPCRs.xls")
GPCRs <- as.list(GPCRs)
es <- gsva(as.matrix(exp),GPCRs,method='gsva',kcdf='Gaussian')

score <- as.data.frame(t(es))
HL <- as.data.frame(score)
HL$type <- group$group
rownames(HL) <- colnames(exp)

colnames(HL) <- c("Score","Group")
write.table(HL, file = "02.GSVA/GPCRs_Score.csv",sep = ",",row.names = T,col.names = NA,quote = F)

pdf("02.GSVA/GSVA_score barplot TCGA.pdf", width = 7, height = 5)
p <- ggplot(HL, aes(x = Group, y = Score)) +
  stat_compare_means(aes(group = Group),
                     method = "wilcox.test",
                     label = "p.signif",
                     label.x = 1.5,
                     symnum.args=list(cutpoints = c(0, 0.001, 0.01, 0.05, 1),
                                      symbols = c("***", "**", "*", "ns")))+
  geom_point(aes(fill =Group, color = Group),
             position = position_jitterdodge(jitter.width = 0.3, jitter.height = .1,
                                             dodge.width = 0),
             size = 3, shape = 20, alpha = 1)+
  scale_color_manual(values = c("#0ebeff", "#ff3c41"))+
  geom_boxplot(position = position_nudge(x = 0.15),
               width = .1, alpha = 1, outlier.shape = NA)+
  scale_fill_manual(values = c("#0ebeff", "#ff3c41"))+
  
  geom_half_violin(aes(fill =Group, color = Group),position = position_nudge(x=0.2,y=0),
                   adjust = 0.8, trim = T, alpha = 1, colour = NA, side = "r")+
  theme(axis.title.x = element_text(size = 15),
        axis.title.y = element_text(size = 15),
        axis.text.x = element_text(size = 15),
        axis.text.y = element_text(size = 15),
        strip.text.x = element_text(size = 15),
        legend.position = "none",
        panel.grid.major = element_blank(),
        panel.grid.minor = element_blank()) +
  coord_flip() + theme(legend.position = c(0.85, 0.3))+
  theme_bw()+
  theme(panel.grid=element_blank())+
  ggtitle("GSVA_score in LUAD vs Normal") +
  theme(plot.title    = element_text(color = 'black', size   = 16, hjust = 0.5),
        plot.subtitle = element_text(color = 'black', size   = 16,hjust = 0.5),
        plot.caption  = element_text(color = 'black', size   = 16,face = 'italic', hjust = 1),
        axis.text.x   = element_text(color = 'black', size = 16, angle = 0),
        axis.text.y   = element_text(color = 'black', size = 16, angle = 0),
        axis.title.x  = element_text(color = 'black', size = 16, angle = 0),
        axis.title.y  = element_text(color = 'black', size = 16, angle = 90),
        legend.title  = element_text(color = 'black', size  = 16),
        legend.text   = element_text(color = 'black', size   = 16),
        axis.line.y = element_line(color = 'black', linetype = 'solid'), 
        axis.line.x = element_line (color = 'black',linetype = 'solid'), 
        panel.border = element_rect(linetype = 'solid', size = 1.2,fill = NA)) 
p
dev.off()

# WGCNA -------------------------------------------------------------------
if (!dir.exists("03.WGCNA")) {dir.create("03.WGCNA")}
library(WGCNA)
exp <- read.table("00.Raw data/TCGA/mRNA_gene_all_vst.csv", sep = ",",row.names = 1,stringsAsFactors = F,check.names = F,header = T)
my_mad <- function(x){mad(x,na.rm = TRUE)} 
m.mad <- apply(exp,1,my_mad)

exp <- exp[which(m.mad > quantile(m.mad, probs=seq(0, 1, 0.5))[2]),]

datExpr0 = as.data.frame(t(exp))
gsg = goodSamplesGenes(datExpr0, verbose = 3)
gsg$allOK
if (!gsg$allOK){
  # Optionally, print the gene and sample names that were removed:
  if (sum(!gsg$goodGenes)>0)
    printFlush(paste("Removing genes:", paste(names(datExpr0)[!gsg$goodGenes], collapse = ", ")));
  if (sum(!gsg$goodSamples)>0)
    printFlush(paste("Removing samples:", paste(rownames(datExpr0)[!gsg$goodSamples], collapse = ", ")));
  # Remove the offending genes and samples from the data:
  datExpr0 = datExpr0[gsg$goodSamples, gsg$goodGenes]
}


sampleTree = hclust(dist(datExpr0), method = "average")
par(cex = 0.6)
par(mar = c(0,4,2,0))
plot(sampleTree, main = "Sample clustering to detect outliers", sub="", xlab="", cex.lab = 1.5, cex.axis = 1.5, cex.main = 2)
abline(h = 200, col = "red")
dev.off()

clust = cutreeStatic(sampleTree, cutHeight = 200, minSize = 8)
table(clust)
keepSamples = (clust==1)
datExpr0 = datExpr0[keepSamples, ]


# power
enableWGCNAThreads(nThreads=10)   
powers = c(c(1:10), seq(from = 12, to=20, by=2))
sft = pickSoftThreshold(datExpr0, powerVector = powers, verbose = 5)
pdf("03.WGCNA/power mRNA.pdf", width = 8, height = 6)
par(mfrow = c(1,2))
cex1 = 0.90
plot(sft$fitIndices[,1], -sign(sft$fitIndices[,3])*sft$fitIndices[,2],
     xlab="Soft Threshold (power)",ylab="Scale Free Topology Model Fit,signed R^2",type="n",
     main = paste("Scale independence"));
text(sft$fitIndices[,1], -sign(sft$fitIndices[,3])*sft$fitIndices[,2],
     labels=powers,cex=cex1,col="red");
abline(h=0.90,col="red") 

plot(sft$fitIndices[,1], sft$fitIndices[,5],
     xlab="Soft Threshold (power)",ylab="Mean Connectivity", type="n",
     main = paste("Mean connectivity"))
text(sft$fitIndices[,1], sft$fitIndices[,5], labels=powers, cex=cex1,col="red")
dev.off()

softPower = 6#R2=0.907
adjacency = adjacency(as.matrix(datExpr0), power = softPower)

##TOM
TOM = TOMsimilarity(adjacency)
# save(TOM,file = "03.WGCNA/TOM_RNA.Rda")
# load("03.WGCNA/TOM_RNA.Rda")
dissTOM = 1-TOM


geneTree = hclust(as.dist(dissTOM), method = "average")

minModuleSize = 100  
dynamicMods = cutreeDynamic(dendro = geneTree, distM = dissTOM,
                            deepSplit = 2, pamRespectsDendro = FALSE,
                            minClusterSize = minModuleSize);
table(dynamicMods)

dynamicColors = labels2colors(dynamicMods)
table(dynamicColors)
pdf("03.WGCNA/Gene dendrogram and module colors.pdf", width = 8, height = 6)
plotDendroAndColors(geneTree, dynamicColors, "Dynamic Tree Cut",
                    dendroLabels = FALSE, hang = 0.03,
                    addGuide = TRUE, guideHang = 0.05,
                    main = "Gene dendrogram and module colors")
dev.off()


MEList = moduleEigengenes(datExpr0, colors = dynamicColors)
MEs = MEList$eigengenes
MEDiss = 1-cor(MEs);
METree = hclust(as.dist(MEDiss), method = "average")
# pdf("03.WGCNA/Clustering of module eigengenes.pdf", width = 8, height = 6)
plot(METree, main = "Clustering of module eigengenes",
     xlab = "", sub = "")
MEDissThres = 0
abline(h=MEDissThres, col = "red")
dev.off()

###Similar module merging
merge = mergeCloseModules(datExpr0, dynamicColors, cutHeight = MEDissThres, verbose = 3)
mergedColors = merge$colors
mergedMEs = merge$newMEs
par(mar=c(3,4,3,5))
pdf("03.WGCNA/Gene dendrogram and module colors mRNA.pdf", width = 8, height = 6)
plotDendroAndColors(geneTree, dynamicColors,
                    c("Dynamic Tree Cut"),
                    dendroLabels = FALSE, hang = 0.03,
                    addGuide = TRUE, guideHang = 0.05,
                    main = "Gene dendrogram and module colors")
dev.off()
moduleColors = mergedColors
table(moduleColors)
colorOrder = c("grey", standardColors(50))
moduleLabels = match(moduleColors, colorOrder)-1
MEs = mergedMEs


clinical <- read.table("00.Raw data/TCGA/group_TN.csv",sep = ",",row.names = 1,check.names = F,stringsAsFactors = F,header = T)
clinical$Tumor <- ifelse(clinical$group=="Tumor",1,0)
clinical$Normal <- ifelse(clinical$group=="Normal",1,0)
clinical <- clinical[rownames(datExpr0),]


identical(rownames(clinical),rownames(datExpr0))

head(clinical)

datTraits = as.data.frame((do.call(cbind,lapply(as.data.frame(clinical[,2:3]), as.numeric))))
sampleTree2 = hclust(dist(datExpr0), method = "average")

traitColors = numbers2colors(datTraits, signed = FALSE)


pdf("03.WGCNA/Sample dendrogram and trait heatmap.pdf", width = 6, height = 5)
plotDendroAndColors(sampleTree2,
                    dendroLabels=F,
                    traitColors,
                    groupLabels = names(datTraits),
                    main = "Sample dendrogram and trait heatmap")
dev.off()


MEs=orderMEs(MEs)
#Calculate the correlation between model feature matrix and sample information matrix
moduleTraitCor=cor(MEs, datTraits, use="p")
colnames(moduleTraitCor) <- c("Cor_T","Cor_N")
moduleTraitPvalue=corPvalueStudent(moduleTraitCor, nSamples)
colnames(moduleTraitPvalue) <- c("Pval_T","Pval_N")


moduleTrait <- cbind(moduleTraitCor,moduleTraitPvalue) %>% as.data.frame()
write.table(moduleTrait, file = "03.WGCNA/ModuleTrait.csv",sep = ",",row.names = T,col.names = NA,quote = F)


textMatrix=paste(signif(moduleTraitCor,2),"\n(",signif(moduleTraitPvalue,1),")",sep="")
dim(textMatrix)=dim(moduleTraitCor)

library(linkET)
library(dplyr)
link_cor <- mantel_test(datTraits %>% select(1,2),MEs,
                        spec_select =list(DN=1,Control=2)) %>% 
  mutate(rd=cut(r,breaks=c(-Inf,0.2,0.6,Inf),
                labels=c("<0.2","0.2-0.6",">=0.6")),
         pd=cut(p,breaks=c(-Inf,0.01,0.5,Inf),
                labels=c("<0.01","0.01-0.05",">=0.05")))
head(link_cor)

pdf("03.WGCNA/Module-trait relationships.pdf", width = 6, height = 6)
qcorrplot(correlate(MEs),type = "upper", diag = FALSE) +
  geom_square() +
  geom_couple(aes(colour = pd, size = rd), data = link_cor, 
              curvature = nice_curvature()) +
  scale_fill_gradientn(colours = rev(RColorBrewer::brewer.pal(11, "RdBu")))+
  scale_size_manual(values = c(0.5, 1, 2)) +
  scale_colour_manual(values = color_pal(3)) +
  guides(size = guide_legend(title = "Mantel's r",override.aes = list(colour = "grey35"), order = 2),
         colour = guide_legend(title = "Mantel's p", override.aes = list(size = 3), order = 1),
         fill = guide_colorbar(title = "Pearson's r",order = 3))+
  theme(plot.margin = unit(c(0,0,0,0),units="cm"),
        legend.background = element_blank(),
        legend.key = element_blank())
dev.off()


modNames = substring(names(MEs), 3)
geneModuleMembership = as.data.frame(cor(datExpr0, MEs, use = "p"))

MMPvalue = as.data.frame(corPvalueStudent(as.matrix(geneModuleMembership), nSamples))
names(geneModuleMembership) = paste("MM", modNames, sep="")
names(MMPvalue) = paste("p.MM", modNames, sep="")


traitNames=names(datTraits)
geneTraitSignificance = as.data.frame(cor(datExpr0, datTraits, use = "p"))
GSPvalue = as.data.frame(corPvalueStudent(as.matrix(geneTraitSignificance), nSamples))
names(geneTraitSignificance) = paste("GS.", traitNames, sep="")
names(GSPvalue) = paste("p.GS.", traitNames, sep="")


for (trait in traitNames){
  traitColumn=match(trait,traitNames)
  for (module in modNames){
    column = match(module, modNames)
    moduleGenes = moduleColors==module
    if (nrow(geneModuleMembership[moduleGenes,]) > 1){
      outPdf=paste("03.WGCNA/",trait, "_", module,".pdf",sep="")
      pdf(file=outPdf,width=6,height=6)
      par(mfrow = c(1,1))
      verboseScatterplot(abs(geneModuleMembership[moduleGenes, column]),
                         abs(geneTraitSignificance[moduleGenes, traitColumn]),
                         xlab = paste("Module Membership in", module, "module"),
                         ylab = paste("Gene significance for ",trait),
                         main = paste("Module membership vs. gene significance\n"),
                         cex.main = 1.2, cex.lab = 1.2, cex.axis = 1.2, col = module)
      abline(v=0.3,h=0.3,col="red")
      dev.off()
    }
  }
}

for (mod in 1:nrow(table(moduleColors)))
{
  modules = names(table(moduleColors))[mod]
  probes = colnames(datExpr0)
  inModule = (moduleColors == modules)
  modGenes = probes[inModule]
  write.table(modGenes, file =paste0("03.WGCNA/",modules,".csv"),sep=",",row.names=F,col.names=F,quote=F)
}


hub<- abs(geneModuleMembership$MMbrown)>0.3 & abs(geneTraitSignificance)>0.3
table(hub)
module = "brown"
column = match(module, modNames)
moduleGenes = moduleColors==module
brown_module<-as.data.frame(dimnames(data.frame(datExpr0))[[2]][moduleGenes])
names(brown_module)="genename"
MM<-abs(geneModuleMembership[moduleGenes,column])
GS<-abs(geneTraitSignificance[moduleGenes, 1])
brown_MMGS<-as.data.frame(cbind(MM,GS))
rownames(brown_MMGS)=brown_module$genename
hub_b<-abs(brown_MMGS$MM)>0.3&abs(brown_MMGS$GS)>0.3
brown_hub_b<-subset(brown_MMGS, abs(brown_MMGS$MM)>0.3&abs(brown_MMGS$GS)>0.3)
write.table(brown_hub_b, file = "03.WGCNA/brown_hub.csv",sep = ",",row.names = T,col.names = NA,quote = F)

hub<- abs(geneModuleMembership$MMblue)>0.3 & abs(geneTraitSignificance)>0.3
table(hub)
module = "blue"
column = match(module, modNames)
moduleGenes = moduleColors==module
blue_module<-as.data.frame(dimnames(data.frame(datExpr0))[[2]][moduleGenes])
names(blue_module)="genename"
MM<-abs(geneModuleMembership[moduleGenes,column])
GS<-abs(geneTraitSignificance[moduleGenes, 1])
blue_MMGS<-as.data.frame(cbind(MM,GS))
rownames(blue_MMGS)=blue_module$genename
hub_b<-abs(blue_MMGS$MM)>0.3&abs(blue_MMGS$GS)>0.3
blue_hub_b<-subset(blue_MMGS, abs(blue_MMGS$MM)>0.3&abs(blue_MMGS$GS)>0.3)
write.table(blue_hub_b, file = "03.WGCNA/blue_hub.csv",sep = ",",row.names = T,col.names = NA,quote = F)


# DE-GPCRs ----------------------------------------------------------------
if (!dir.exists("04.DE-GPCRs")) {dir.create("04.DE-GPCRs")}
library(readxl)
deg <- read.table("01.DEGs/DEGs_mRNA_all.csv",sep = ",",row.names = 1,check.names = F,stringsAsFactors = F,header = T)
GPCRs <- read_excel("00.Raw data/GPCRs.xls")

WGCNA_blue <- read.table("03.WGCNA/blue_hub.csv",sep = ",",check.names = F,stringsAsFactors = F,header = T)
WGCNA_brown <- read.table("03.WGCNA/brown_hub.csv",sep = ",",check.names = F,stringsAsFactors = F,header = T)
WGCNA_gene <- c(WGCNA_brown[,1],WGCNA_blue[,1])

DE_GPCRs <- Reduce(intersect,list(rownames(subset(deg,change%in%c("Up","Down"))),
                                  WGCNA_gene,GPCRs$symbol))

write.table(DE_GPCRs, file = "04.DE-GPCRs/DE_GPCRs.csv",sep = ",",row.names = T,col.names = NA,quote = F)
library(ggvenn)
mydata<-list(WGCNA=WGCNA_gene,
             GPCRs=GPCRs$symbol,
             DEGs=rownames(subset(deg,change%in%c("Up","Down"))))

p1 <- ggvenn(mydata,show_percentage = T,show_elements = F,label_sep = ",",
             digits = 1,stroke_color = "white",
             text_color = "black",text_size = 4,set_name_size = 5,
             fill_color = c( "#4DAF4A","#FF8C00","#1E90FF"),#"#4DAF4A",,  
             set_name_color = c("#4DAF4A","#FF8C00","#1E90FF"))#,"#4DAF4A""#FF8C00","#1E90FF",  
p1
ggsave("04.DE-GPCRs/DE_GPCRs.pdf",width=5,height=5,onefile=FALSE,p1)

if (!dir.exists("04.DE-GPCRs/Enrichr")) {dir.create("04.DE-GPCRs/Enrichr")}
library(tidyverse)
library(org.Hs.eg.db)
library(clusterProfiler)
library(dplyr)
library(ggh4x)
library(GOplot)
DE_GPCRs <- read.table("04.DE-GPCRs/DE_GPCRs.csv",sep = ",",row.names = 1,check.names = F,stringsAsFactors = F,header = T)

genelist <- bitr(DE_GPCRs$x, fromType="SYMBOL",
                 toType="ENTREZID", OrgDb='org.Hs.eg.db')
DEG <- inner_join(DE_GPCRs,genelist,by=c("x"="SYMBOL"))
ego <- enrichGO(gene = DEG$ENTREZID,
                OrgDb = org.Hs.eg.db, 
                ont = "all",
                pAdjustMethod = "BH",
                minGSSize = 1,
                pvalueCutoff =1, 
                qvalueCutoff =1,
                readable = TRUE)

ego_res <- ego@result
write.table(ego_res, file = "04.DE-GPCRs/Enrichr/GO_mRNA.csv",sep = ",",row.names = T,col.names = NA,quote = T)


library(GOplot)
trace(GOChord, edit = TRUE) 
ego_res_BP <- ego_res[ego_res$ONTOLOGY=="BP",][1:10,]
ego_res_MF <- ego_res[ego_res$ONTOLOGY=="MF",][1:10,]
ego_res_CC <- ego_res[ego_res$ONTOLOGY=="CC",][1:10,]

deg <- read.table("01.DEGs/DEGs_mRNA_all.csv",sep = ",",row.names = 1,check.names = F,stringsAsFactors = F,header = T)
Enrichment<-deg%>%
  mutate(SYMBOL=rownames(.))%>%
  inner_join(genelist, by = "SYMBOL")%>%
  dplyr::select(SYMBOL,ENTREZID,log2FoldChange)
ego_result_BP <- data.frame(Category = "ONTOLOGY",
                            ID = ego_res_BP$ID,
                            Term = ego_res_BP$Description,
                            Genes = gsub("/", ", ", ego_res_BP$geneID),
                            adj_pval = ego_res_BP$pvalue)

genelist <- data.frame(ID = Enrichment$SYMBOL,
                       logFC = Enrichment$log2FoldChange)
circ_go_BP <- circle_dat(ego_result_BP, genelist)
termNum = 10                           
geneNum = nrow(genelist)  

chord <- chord_dat(circ_go_BP, genelist[1:geneNum,], ego_result_BP$Term[1:termNum])
p1 <- GOChord(chord,
              space = 0.02,        
              gene.order = 'logFC',gene.space = 0.25,gene.size = 3,
              lfc.col = c('firebrick3', 'white','steelblue'),
              ribbon.col=brewer.pal(10, "Set3"))


ego_result_MF <- data.frame(Category = "ONTOLOGY",
                            ID = ego_res_MF$ID,
                            Term = ego_res_MF$Description,
                            Genes = gsub("/", ", ", ego_res_MF$geneID),
                            adj_pval = ego_res_MF$pvalue)
circ_go_MF <- circle_dat(ego_result_MF, genelist)
chord <- chord_dat(circ_go_MF, genelist[1:geneNum,], ego_result_MF$Term[1:termNum])
p2 <- GOChord(chord,
              space = 0.02,        
              gene.order = 'logFC',gene.space = 0.25,gene.size = 3,
              lfc.col = c('firebrick3', 'white','steelblue'),
              ribbon.col=brewer.pal(10, "Set3"))


ego_result_CC <- data.frame(Category = "ONTOLOGY",
                            ID = ego_res_CC$ID,
                            Term = ego_res_CC$Description,
                            Genes = gsub("/", ", ", ego_res_CC$geneID),
                            adj_pval = ego_res_CC$pvalue)
circ_go_CC <- circle_dat(ego_result_CC, genelist)
chord <- chord_dat(circ_go_CC, genelist[1:geneNum,], ego_result_CC$Term[1:termNum])
p3 <- GOChord(chord,
              space = 0.02,        
              gene.order = 'logFC',gene.space = 0.25,gene.size = 3,
              lfc.col = c('firebrick3', 'white','steelblue'),
              ribbon.col=brewer.pal(10, "Set3"))


##KEGG
genelist <- bitr(DE_GPCRs$x, fromType="SYMBOL",
                 toType="ENTREZID", OrgDb='org.Hs.eg.db')

kk <- enrichKEGG(gene         = DEG$ENTREZID,
                 organism     = 'hsa',
                 pvalueCutoff = 0.05,
                 pAdjustMethod = "BH",
                 qvalueCutoff =1)
kk_res <- kk@result
write.table(kk_res, file = "04.DE-GPCRs/Enrichr/KEGG_result.csv",sep = ",",row.names = T,col.names = NA,quote = T)


result_kegg <- data.frame(Category = "KEGG",
                          ID = kk_res$ID,
                          Term = kk_res$Description,
                          Genes = gsub("/", ", ", kk_res$geneID),
                          adj_pval = kk_res$pvalue)

genelist <- data.frame(ID = Enrichment$SYMBOL,
                       logFC = Enrichment$log2FoldChange)
circ_kegg <- circle_dat(result_kegg, genelist)
circ_kegg <- inner_join(circ_kegg,Enrichment,by=c("genes"="ENTREZID"))
circ_kegg <- circ_kegg[,-5]
colnames(circ_kegg)[8] <- "genes"
termNum = 10                           
geneNum = nrow(genelist)  
chord <- chord_dat(circ_kegg, genelist[1:geneNum,], result_kegg$Term[1:termNum])
p4 <- GOChord(chord,
              space = 0.02,        
              gene.order = 'logFC',gene.space = 0.25,gene.size = 3,
              lfc.col = c('firebrick3', 'white','steelblue'),
              ribbon.col=brewer.pal(10, "Set3"))
library(cowplot)
pdf('04.DE-GPCRs/Enrichr/GO_KEGG_Result.pdf',width = 26,height = 12)
plot_grid(p1, p2, p3,p4,
          labels = c("GO_BP", "GO_MF","GO_CC","KEGG"), 
          rel_heights = c(1,1,1,1), 
          #label_x=0,
          #label_y=1,
          align = 'v',nrow  = 2, axis="lr", scale = c(1,1,1,1), greedy = F)
dev.off()


# Constructional homonymity --------------------------------------------------------------------
##Uni cox#
rm(list = ls())
if (!dir.exists("05.Prognostic model")) {dir.create("05.Prognostic model")}
if (!dir.exists("05.Prognostic model/01.Uni COX")) {dir.create("05.Prognostic model/01.Uni COX")}
library(tidyverse)
library(dplyr)
DE_GPCRs <- read.table("04.DE-GPCRs/DE_GPCRs.csv", sep = ",",row.names = 1,stringsAsFactors = F,check.names = F,header = T)
exp <- read.table("00.Raw data/TCGA/mRNA_gene_01A_vst.csv", sep = ",",row.names = 1,stringsAsFactors = F,check.names = F,header = T)
clinical <- read.table("00.Raw data/TCGA/clinical_surv.csv", sep = ",",row.names = 1,stringsAsFactors = F,check.names = F,header = T)

clinical <- clinical[intersect(rownames(clinical),colnames(exp)),]
exp <- exp[,intersect(rownames(clinical),colnames(exp))]

identical(rownames(clinical),colnames(exp))
deg_expr <- exp[DE_GPCRs$x,] %>% t() %>% as.data.frame()
surv.expr <- cbind(clinical[,8:9],deg_expr)
write.table(surv.expr, file = "05.Prognostic model/01.Uni COX/surv.expr.csv",sep = ",",row.names = T,col.names = NA,quote = F)

#Cox分析
library(survival)
surv.expr <- read.table("05.Prognostic model/01.Uni COX/surv.expr.csv", sep = ",",row.names = 1,stringsAsFactors = F,check.names = F,header = T)
Coxoutput <- NULL 
for(i in 3:ncol(surv.expr)){
  g <- colnames(surv.expr)[i]
  cox <- coxph(Surv(OS.time,OS) ~ surv.expr[,i], data = surv.expr) 
  coxSummary = summary(cox)
  
  Coxoutput <- rbind.data.frame(Coxoutput,
                                data.frame(gene = g,
                                           HR = as.numeric(coxSummary$coefficients[,"exp(coef)"])[1],
                                           z = as.numeric(coxSummary$coefficients[,"z"])[1],
                                           pvalue = as.numeric(coxSummary$coefficients[,"Pr(>|z|)"])[1],
                                           lower = as.numeric(coxSummary$conf.int[,3][1]),
                                           upper = as.numeric(coxSummary$conf.int[,4][1]),
                                           stringsAsFactors = F),
                                stringsAsFactors = F)
}
write.table(Coxoutput, file = "05.Prognostic model/01.Uni COX/unicox results.csv",sep = ",",row.names = F,col.names = T,quote = F)
candidate_gene <-subset(Coxoutput, pvalue<0.05)
# candidate_gene <-subset(Coxoutput, pvalue<0.05 & abs(HR-1) >0.1)
topgene <- candidate_gene
library(forestplot)
tabletext <- cbind(c("Gene",topgene$gene),
                   c("HR",format(round(as.numeric(topgene$HR),3),nsmall = 3)),
                   c("lower 95%CI",format(round(as.numeric(topgene$lower),3),nsmall = 3)),
                   c("upper 95%CI",format(round(as.numeric(topgene$upper),3),nsmall = 3)),
                   c("pvalue",format(round(as.numeric(topgene$p),3),nsmall = 3)))
##绘制森林图
pdf(file="05.Prognostic model/01.Uni COX/Forestplot_unicox.pdf",width=8,height=8,onefile=FALSE)
forestplot(labeltext=tabletext,
           mean=c(NA,as.numeric(topgene$HR)),
           lower=c(NA,as.numeric(topgene$lower)), 
           upper=c(NA,as.numeric(topgene$upper)),
           graph.pos=5,
           graphwidth = unit(.25,"npc"),
           fn.ci_norm="fpDrawDiamondCI",
           col=fpColors(box="#8BB0BB", lines="#4E5B5C", zero = "black"),
           
           boxsize=0.4,
           lwd.ci=1,
           ci.vertices.height = 0.1,ci.vertices=T,
           zero=1,
           lwd.zero=1.5,
           xticks = c(0.5,1,1.5),
           lwd.xaxis=2,
           xlab="Hazard ratios",
           txt_gp=fpTxtGp(label=gpar(cex=1.2),
                          ticks=gpar(cex=0.85),
                          xlab=gpar(cex=1),
                          title=gpar(cex=1.5)),
           hrzl_lines=list("1" = gpar(lwd=2, col="black"), 
                           "2" = gpar(lwd=1.5, col="black"), 
                           "15" = gpar(lwd=2, col="black")), 
           lineheight = unit(1,"cm"),
           colgap = unit(0.3,"cm"),
           mar=unit(rep(1.5, times = 4), "cm"),
           new_page = F)
dev.off()


##5.2、 LASSO####
if (!dir.exists("05.Prognostic model/02.Lasso")) {dir.create("05.Prognostic model/02.Lasso")}
set.seed(12345)
library(glmnet)
library(survminer)
library(survival)
uni_Cox <- read.table("05.Prognostic model/01.Uni COX/unicox results.csv", sep = ",",stringsAsFactors = F,check.names = F,header = T)
uni_Cox <- subset(uni_Cox,pvalue<0.05)
data_Cox <- read.table("05.Prognostic model/01.Uni COX/surv.expr.csv", sep = ",",row.names = 1,stringsAsFactors = F,check.names = F,header = T)
data_Cox$OS.time<-as.double(data_Cox$OS.time)/365
data_Cox$OS<-as.double(data_Cox$OS)

y<-as.matrix(Surv(time=data_Cox$OS.time,event=data_Cox$OS))
Lasso_gene_matrix<-as.matrix(data_Cox[,as.vector(uni_Cox$gene)])


fit<-glmnet(x=Lasso_gene_matrix,y,family="cox",alpha=1)
cv_fit <- cv.glmnet(x=Lasso_gene_matrix, y=y,family = "cox", type.measure="deviance",alpha = 1,nfolds=10,parallel=TRUE)

pdf("05.Prognostic model/02.Lasso/model_lasso.pdf",width=10,height=5)
par(mfrow=c(1,2))
plot(cv_fit$glmnet.fit, xvar = "lambda", label = FALSE)
legend("bottomright", legend = colnames(Lasso_gene_matrix), lty = 1, col = 1:ncol(Lasso_gene_matrix), cex = 0.7)
plot(cv_fit)
title(main=paste("lambda.min=",round(cv_fit$lambda.min,4),";","lambda.1se=",round(cv_fit$lambda.1se,4),sep=""),cex.main=1.0)
dev.off()

coef=coef(cv_fit, s = cv_fit$lambda.min)
index=which(coef != 0)
actCoef=coef[index]
lassoGene=row.names(coef)[index]
geneCoef=cbind(Gene=lassoGene,Coef=actCoef)
geneCoef   
write.table(geneCoef,file="05.Prognostic model/02.Lasso/GeneCoef.csv",sep=",",row.names=F,quote=F)

# ##5.3、 Mut Cox####
if (!dir.exists("05.Prognostic model/03.Multi COX")) {dir.create("05.Prognostic model/03.Multi COX")}

uni_sig_gene_list<-lassoGene

string<-"Surv(OS.time,OS)~"
string<-paste(string,uni_sig_gene_list[1],sep="")
for (i in 2:length(uni_sig_gene_list)){
  string<-paste(string,uni_sig_gene_list[i],sep="+")
}

res.cox <-coxph(formula =as.formula(string),data =data_Cox)
res.cox=step(res.cox,direction = "both")
coxSummary_mult = summary(res.cox)
outTab_mult=data.frame()
outTab_mult=rbind(outTab_mult,cbind(gene=rownames(as.data.frame(coxSummary_mult$coefficients[,"exp(coef)"])),HR=coxSummary_mult$coefficients[,"exp(coef)"],HR.95L=coxSummary_mult$conf.int[,"lower .95"],HR.95H=coxSummary_mult$conf.int[,"upper .95"],pvalue=coxSummary_mult$coefficients[,"Pr(>|z|)"]))

tabletext <- cbind(c("Gene",outTab_mult$gene),
                   c("HR",format(round(as.numeric(outTab_mult$HR),3),nsmall = 3)),
                   c("lower 95%CI",format(round(as.numeric(outTab_mult$HR.95L),3),nsmall = 3)),
                   c("upper 95%CI",format(round(as.numeric(outTab_mult$HR.95H),3),nsmall = 3)),
                   c("pvalue",format(round(as.numeric(outTab_mult$pvalue),3),nsmall = 3)))
library(forestmodel)
pdf(file="05.Prognostic model/03.Multi COX/Forestplot_multcox.pdf",width=8,height=4,onefile=FALSE)
forest_model(res.cox)
dev.off()

for(i in 2:ncol(outTab_mult)){
  outTab_mult[,i]<-as.numeric(as.vector(outTab_mult[,i]))
}
write.table(outTab_mult,file="05.Prognostic model/03.Multi COX/outTab_mult.csv",sep=",",row.names=F,quote=F)


# Risk model --------------------------------------------------------------
if (!dir.exists("06.Risk model")) {dir.create("06.Risk model")}
if (!dir.exists("06.Risk model/TCGA")) {dir.create("06.Risk model/TCGA")}
##riskScore
riskScore=predict(res.cox,type="risk",newdata=data_Cox)
outCol = c("OS.time","OS", outTab_mult$gene)
riskScore_matrix = cbind(data_Cox[,outCol], riskScore=as.vector(riskScore))

res.cut <- surv_cutpoint(riskScore_matrix, time = "OS.time",
                         event = "OS", 
                         variables = "riskScore")
risk = as.vector(ifelse(riskScore > res.cut$cutpoint$cutpoint, "High", "Low"))
dat = cbind(data_Cox[,outCol], riskScore=as.vector(riskScore), risk)
write.table(dat,file="06.Risk model/TCGA/riskOut_TCGA.csv",sep=",",row.names=T,quote=F)


riskScore_matrix_surv<-dat
riskScore_matrix_surv$OS<-ifelse(riskScore_matrix_surv$OS==0,1,2)
os_fit <- survfit(Surv(OS.time,OS) ~ risk, data=riskScore_matrix_surv)
pdf(file="06.Risk model/TCGA/riskHigh-vs-Low_OS_survgraph_TCGA.pdf",width=5,height=5,onefile=FALSE)
ggsurvplot(os_fit,
           pval = TRUE,
           conf.int = T,
           fun = "pct",
           xlab = "Time (Years)",
           palette = c("#ff3c41","#0ebeff"),
           legend.title = ggplot2::element_blank(),
           font.y=c(14,"bold","black"),
           font.x=c(14,"bold","black"),
           combine = TRUE,
           legend.labs = c("High","Low"),
           break.time.by = 5,
           risk.table = T,
           legend = c(0.8, 0.8),
           tables.height = 0.3,
           ggtheme = theme_bw())
dev.off()


#ROC
library(timeROC)
ROC3 <- timeROC(T=dat$OS.time,   
                delta=dat$OS,  
                marker=dat$riskScore,   
                cause=1,   
                weighting="marginal",   
                times=c(1,3,5),   
                iid=TRUE)
ROC3   


pdf(file="06.Risk model/TCGA/surviROC_TCGA.pdf",width=5,height=5.3,onefile=T)
plot(ROC3,
     time=1, col="#74C476",lwd = 2,main ="ROC curve")   
plot(ROC3,
     time=3, col="blue",lwd = 2, add=TRUE)  
plot(ROC3,
     time=5, col="red",lwd = 2, add=TRUE)
legend("bottomright",
       c(paste0("AUC at 1 years:",round(ROC3$AUC[1],3)),
         paste0("AUC at 3 years:",round(ROC3$AUC[2],3)),
         paste0("AUC at 5 years:",round(ROC3$AUC[3],3))),
       col=c("#74C476", "blue","red"),
       lty=1, lwd=2)  

dev.off()
library(pheatmap)
rt=dat
rt$risk <- ifelse(rt$risk=="High","High","Low")
rt$Sample <- rownames(rt)
rt=rt[order(rt$riskScore),]


riskClass=rt[,"risk"]
lowLength=length(riskClass[riskClass=="Low"])
highLength=length(riskClass[riskClass=="High"])
line=rt[,"riskScore"]
pdf(file="06.Risk model/TCGA/riskScore_curve_TCGA.pdf",width = 8,height = 5)
plot(line,
     type="p",
     pch=20,
     xlab="Patients (increasing risk socre)",
     ylab="Risk score",
     col=c(rep("#0ebeff",lowLength),
           rep("#ff3c41",highLength)))
legend("topleft",legend=c("High risk","Low risk"),col=c("#ff3c41","#0ebeff"),pch = 21,pt.bg=c("#ff3c41","#0ebeff"))

abline(h=res.cut$cutpoint$cutpoint,v=lowLength,lty=2)
dev.off()


color=as.vector(rt$OS)
rt[,"OS.time"]=rt[,"OS.time"]
color[color==1]="#ff3c41"
color[color==0]="#0ebeff"
pdf(file="06.Risk model/TCGA/survStat_TCGA.pdf",width = 8,height = 5)
plot(rt$OS.time,
     pch=19,
     xlab="Patients (increasing risk socre)",
     ylab="Survival time (Years)",
     col=color)
legend("topleft",legend=c("Dead","Alive"),col=c("#ff3c41","#0ebeff"),pch = 21,pt.bg=c("#F39B7FFF","#91D1C2FF"))	 
abline(v=lowLength,lty=2)
dev.off()


library(ggh4x)
heat=data_Cox[,outTab_mult$gene]%>% 
  scale()%>%  
  as.data.frame() %>% 
  rownames_to_column("Sample") %>% 
  mutate(Sample=factor(Sample,levels = Sample))%>%
  gather(key = gene,value = expression,-Sample)%>%
  inner_join(.,rt[,c("Sample","risk")],by=c("Sample"))%>%
  mutate(Risk=factor(risk,levels = c("Low","High")))
summary(heat$expression)
heat$expression[heat$expression>=2]=quantile(heat$expression,0.9)

heat$expression[heat$expression<=-2]=quantile(heat$expression,0.1)

p_heat=ggplot(heat, aes(Sample,gene, fill = expression)) +
  geom_tile() +
  scale_fill_gradientn(colors=c('#4E72B8','#ADD8E6','#FFFFFF','#FFA500','#FF0000'))+
  #scale_fill_gradient2(low = "blue", mid = "white", high = "red") +
  theme( panel.grid = element_blank(),
         panel.background = element_blank(),
         axis.text.x.bottom = element_blank(),
         axis.ticks.x = element_blank(),
         legend.position = "bottom")+
  xlab("")+ylab("")+
  theme(#panel.grid = element_blank(),
    axis.title = element_text(size=15,color='black'),
    axis.text = element_text(size=15,color='black'))+
  facet_nested(.~Risk,drop=T,scale="free",space="free",
               strip =strip_nested(background_x =elem_list_rect(fill=c("#91D1C2FF","#F39B7FFF")),
                                   text_x=element_text(size = 14),
                                   by_layer_x = F))

p_heat
ggsave("06.Risk model/TCGA/model_gene_heatmap_TCGA.pdf",width=8,height=5,onefile=FALSE,p_heat)


#Validate
if (!dir.exists("06.Risk model/GEO")) {dir.create("06.Risk model/GEO")}
GEO_numb <- c("GSE30219")
for (i in GEO_numb) {
  exp <- read.table(paste0("00.Raw data/GEO/",i,"/exp_",i,".csv"),sep = ",",check.names = F,row.names = 1,stringsAsFactors = F,header = T)
  clinical <- read.table(paste0("00.Raw data/GEO/",i,"/surv_",i,".csv"),sep = ",",check.names = F,row.names = 1,stringsAsFactors = F,header = T)
  clinical <- clinical[colnames(exp),]
  
  new_data <- as.data.frame(t(exp[outTab_mult$gene,]))
  new_data <- cbind(new_data,clinical)
  riskScore=predict(res.cox,type="risk",newdata=new_data)
  range(riskScore)
  
  if (!dir.exists(paste0("06.Risk model/GEO/",i))) {dir.create(paste0("06.Risk model/GEO/",i))}
  library("survival")
  library(survminer)
  riskScore_matrix<-cbind(new_data[,6:7],riskScore)
  
  outCol = c("OS.time","OS", outTab_mult$gene)
  riskScore_matrix = cbind(new_data[,outCol], riskScore=as.vector(riskScore))
  
  res.cut <- surv_cutpoint(riskScore_matrix, time = "OS.time", 
                           event = "OS", 
                           variables = "riskScore")
  risk = as.vector(ifelse(riskScore > res.cut$cutpoint$cutpoint, "High", "Low"))
  dat = cbind(new_data[,outCol], riskScore=as.vector(riskScore), risk)
  write.table(dat,file=paste0("06.Risk model/GEO/",i,"/riskOut_",i,".csv"),sep=",",row.names=T,quote=F)
  
  
  riskScore_matrix_surv<-dat
  riskScore_matrix_surv$OS<-ifelse(riskScore_matrix_surv$OS==0,1,2)
  os_fit <- survfit(Surv(OS.time,OS) ~ risk, data=riskScore_matrix_surv)
  pdf(file=paste0("06.Risk model/GEO/",i,"/riskHigh-vs-Low_OS_survgraph_",i,".pdf"),width=5,height=5,onefile=FALSE)
  p_km <- ggsurvplot(os_fit,
             pval = TRUE,
             conf.int = T,
             fun = "pct",
             xlab = "Time (Years)",
             palette = c("#ff3c41","#0ebeff"),
             legend.title = ggplot2::element_blank(),
             font.y=c(14,"bold","black"),
             font.x=c(14,"bold","black"),
             combine = TRUE,
             legend.labs = c("High","Low"),
             break.time.by = 5,
             risk.table = T,
             legend = c(0.8, 0.8),
             tables.height = 0.3,
             ggtheme = theme_bw())
  print(p_km)
  dev.off()
  
  
  library(timeROC)
  ROC3 <- timeROC(T=dat$OS.time,   
                  delta=dat$OS,  
                  marker=dat$riskScore,   
                  cause=1,  
                  weighting="marginal",   
                  times=c(1,3,5),   
                  iid=TRUE)
  ROC3   
  

  pdf(file=paste0("06.Risk model/GEO/",i,"/surviROC_",i,".pdf"),width=5,height=5.3,onefile=T)
  plot(ROC3,
       time=1, col="#74C476",lwd = 2,main ="ROC curve")   
  plot(ROC3,
       time=3, col="blue",lwd = 2, add=TRUE)  
  plot(ROC3,
       time=5, col="red",lwd = 2, add=TRUE)
  legend("bottomright",
         c(paste0("AUC at 1 years:",round(ROC3$AUC[1],3)),
             paste0("AUC at 3 years:",round(ROC3$AUC[2],3)),
             paste0("AUC at 5 years:",round(ROC3$AUC[3],3))),
         col=c("#74C476", "blue","red"),
         lty=1, lwd=2)   
  
  dev.off()

  library(pheatmap)
  rt=dat
  rt$risk <- ifelse(rt$risk=="High","High","Low")
  rt$Sample <- rownames(rt)
  rt=rt[order(rt$riskScore),] 
  

  riskClass=rt[,"risk"]
  lowLength=length(riskClass[riskClass=="Low"])
  highLength=length(riskClass[riskClass=="High"])
  line=rt[,"riskScore"]
  pdf(file=paste0("06.Risk model/GEO/",i,"/riskScore_curve_",i,".pdf"),width = 8,height = 5)
  plot(line,
       type="p",
       pch=20,
       xlab="Patients (increasing risk socre)",
       ylab="Risk score",
       col=c(rep("#0ebeff",lowLength),
             rep("#ff3c41",highLength)))
  legend("topleft",legend=c("High risk","Low risk"),col=c("#ff3c41","#0ebeff"),pch = 21,pt.bg=c("#ff3c41","#0ebeff"))
  abline(h=res.cut$cutpoint$cutpoint,v=lowLength,lty=2)
  dev.off()
  
  color=as.vector(rt$OS)
  rt[,"OS.time"]=rt[,"OS.time"]
  color[color==1]="#ff3c41"
  color[color==0]="#0ebeff"
  pdf(file=paste0("06.Risk model/GEO/",i,"/survStat_",i,".pdf"),width = 8,height = 5)
  plot(rt$OS.time,
       pch=19,
       xlab="Patients (increasing risk socre)",
       ylab="Survival time (Years)",
       col=color)
  legend("topleft",legend=c("Dead","Alive"),col=c("#ff3c41","#0ebeff"),pch = 21,pt.bg=c("#F39B7FFF","#91D1C2FF"))	 
  abline(v=lowLength,lty=2)
  dev.off()
  
  
  library(ggh4x)
  heat=new_data[,outTab_mult$gene]%>% 
    scale()%>%  
    as.data.frame() %>% 
    rownames_to_column("Sample") %>% 
    mutate(Sample=factor(Sample,levels = Sample))%>%
    gather(key = gene,value = expression,-Sample)%>%
    inner_join(.,rt[,c("Sample","risk")],by=c("Sample"))%>%
    mutate(Risk=factor(risk,levels = c("Low","High")))
  summary(heat$expression)
  heat$expression[heat$expression>=2]=quantile(heat$expression,0.9)
  
  heat$expression[heat$expression<=-2]=quantile(heat$expression,0.1)
  
  p_heat=ggplot(heat, aes(Sample,gene, fill = expression)) +
    geom_tile() +
    scale_fill_gradientn(colors=c('#4E72B8','#ADD8E6','#FFFFFF','#FFA500','#FF0000'))+
    theme( panel.grid = element_blank(),
           panel.background = element_blank(),
           axis.text.x.bottom = element_blank(),
           axis.ticks.x = element_blank(),
           legend.position = "bottom")+
    xlab("")+ylab("")+
    theme(#panel.grid = element_blank(),
      axis.title = element_text(size=15,color='black'),
      axis.text = element_text(size=15,color='black'))+
    facet_nested(.~Risk,drop=T,scale="free",space="free",
                 strip =strip_nested(background_x =elem_list_rect(fill=c("#91D1C2FF","#F39B7FFF")),
                                     text_x=element_text(size = 14),
                                     by_layer_x = F))
  
  p_heat
  ggsave(paste0("06.Risk model/GEO/",i,"/model_gene_heatmap_",i,".pdf"),width=8,height=5,onefile=FALSE,p_heat)
}


###Risk score was correlated with clinical features
if (!dir.exists("06.Clinical risk")) {dir.create("06.Clinical risk")}
library(pheatmap)
clinical <- read.table("00.Raw data/TCGA/clinical_surv.csv",sep = ",",check.names = F,stringsAsFactors = F,header = T,row.names = 1)
multi_risk <- read.table("06.Risk model/TCGA/riskOut_TCGA.csv",sep = ",",check.names = F,stringsAsFactors = F,header = T,row.names = 1)
com_id <- intersect(rownames(clinical),rownames(multi_risk))
clinical <- clinical[com_id,]
multi_risk <- multi_risk[com_id,]
clinical_risk<-cbind(clinical,multi_risk[,-c(1:7)])

table(clinical_risk$Stage)
clinical_risk$pathologic_T <- ifelse(str_detect(clinical_risk$pathologic_T, "T1"), "T1", 
                                     ifelse(str_detect(clinical_risk$pathologic_T, "T2"), "T2", 
                                            ifelse(str_detect(clinical_risk$pathologic_T, "T3"), "T3", 
                                                   ifelse(str_detect(clinical_risk$pathologic_T, "T4"), "T4", "Unknown"))))

clinical_risk$pathologic_N <- ifelse(str_detect(clinical_risk$pathologic_N, "N0"), "N0", 
                                     ifelse(str_detect(clinical_risk$pathologic_N, "N1"), "N1", "Unknown"))

clinical_risk$pathologic_M <- ifelse(str_detect(clinical_risk$pathologic_M, "M0"), "M0", 
                                     ifelse(str_detect(clinical_risk$pathologic_M, "M1"), "M1", "Unknown"))

clinical_risk$Stage <- ifelse(str_detect(clinical_risk$Stage, "stage iv"), "IV", 
                              ifelse(str_detect(clinical_risk$Stage, "stage iii"), "III", 
                                     ifelse(str_detect(clinical_risk$Stage, "stage ii"), "II", 
                                            ifelse(str_detect(clinical_risk$Stage, "stage i"), "I", "Unknown"))))

clinical_risk$Gender <- ifelse(clinical_risk$Gender=="female","Female","Male")
clinical_risk <- clinical_risk[,-c(1)]
clinical_risk$OS.time <- clinical_risk$OS.time/365

write.table(clinical_risk,file="06.Clinical risk/clinical_risk.xls",sep="\t",row.names=F,quote=F)


library(ComplexHeatmap)
data <- clinical_risk[order(clinical_risk$risk,decreasing = T),]

survdata<-data.frame(row.names = rownames(data),OS=data[,8])
data<-data[,-c(8:9)]
pdf(file="06.Clinical risk/clinical_model_TCGA_ann.pdf",width = 8,height = 6)
ha=HeatmapAnnotation(survival_time = anno_points(survdata,size =unit(0.1,'cm'),
                                                 gp=gpar(col="grey")),df=data,
                     col = list(OS=c("0"="#A6D854","1"="#E78AC3")))
heat<-Heatmap(matrix(nrow=0, ncol=nrow(data)),top_annotation = ha)
draw(heat,annotation_legend_side="bottom")
dev.off()


library(table1)
pvalue <- function(x, ...) {
  y <- unlist(x)
  g <- factor(rep(1:length(x), times=sapply(x, length)))
  if (is.numeric(y)) {
    p <- t.test(y ~ g)$p.value 
  } else {
    p <- chisq.test(table(y, g))$p.value 
  }
  c("", sub("<", "&lt;", format.pval(p, digits=3, eps=0.001)))
}

colnames(data)
mytable <- table1(~ Gender +Age +  Stage + pathologic_T + 
                    pathologic_N +pathologic_M+OS| risk,
                  data=data, extra.col=list(`P-value`=pvalue), overall=F)
write.table (mytable , "06.Clinical risk/Result_table.csv", col.names = T, row.names=F, append= T, sep=',')


# Immunoinfiltration correlation -----------------------------------------------------------------
dir.create("07.Immunocorrelation")
dir.create("07.Immunocorrelation/Immunedeconv")
library(immunedeconv)
library(job)
library(tcltk)
library(tidyverse)
library(ggsci)
library(scales)
library(ggtext)
library(reshape2)
library(limma)
library(parallel)
library(ggplot2)
library(ggpubr)
library(future.apply)
library(car)
library(ridge)
library(e1071)
library(preprocessCore)
library(foreach)  
library(doParallel)
library(data.table)


randomColor <- function() {
  paste0("#",paste0(sample(c(0:9, letters[1:6]), 6, replace = TRUE),collapse = ""))
}


exprMatrix <- read.table("00.Raw data/TCGA/mRNA_gene_01A_vst.csv",header=TRUE,sep = ",",as.is = T,row.names = 1)


cancer="LUAD"
LUAD_vector <- rep(cancer, ncol(exprMatrix))


# #1）estimate
# exp=exprMatrix
# res_estimate <- deconvolute(exp, method="estimate",tumor = T,indications = LUAD_vector)
# write.table(res_estimate,"07.Immunocorrelation/Immunedeconv/estimate.csv",sep=",",row.names = T)
# res_estimate$cell_type=paste0(res_estimate$cell_type,"_ESTIMATE")


#2）TIMER
exp=exprMatrix
res_timer <- deconvolute(exp, method="timer",tumor = T,indications = LUAD_vector)
write.table(res_timer,"07.Immunocorrelation/Immunedeconv/timer.csv",sep=",",row.names = T)
res_timer$cell_type=paste0(res_timer$cell_type,"_TIMER")

# 3)ABIS

exp=exprMatrix
res_abis <- deconvolute(exp, method="abis",tumor = T,indications = LUAD_vector)
write.table(res_abis,"07.Immunocorrelation/Immunedeconv/abis.csv",sep=",",row.names = T)
res_abis$cell_type=paste0(res_abis$cell_type,"_ABIS")

# 4)ConsensusTME

exp=exprMatrix
res_consensus_tme <- deconvolute(exp, method="consensus_tme",tumor = T,indications = LUAD_vector)
write.table(res_consensus_tme,"07.Immunocorrelation/Immunedeconv/consensus_tme.csv",sep=",",row.names = T)
res_consensus_tme$cell_type=paste0(res_consensus_tme$cell_type,"_ConsensusTME")


# 5)xCell

exp=exprMatrix
res_xcell <- deconvolute(exp, method="xcell",tumor = T,indications = LUAD_vector)
write.table(res_xcell,"07.Immunocorrelation/Immunedeconv/xcell.csv",sep=",",row.names = T)
res_xcell$cell_type=paste0(res_xcell$cell_type,"_xCell")

# 6)EPIC

exp=exprMatrix
res_epic <- deconvolute(exp, method="epic",tumor = T,indications = LUAD_vector)
write.table(res_epic,"07.Immunocorrelation/Immunedeconv/epic.csv",sep=",",row.names = T)
res_epic$cell_type=paste0(res_epic$cell_type,"_EPIC")

# 7)quanTIseq

exp=exprMatrix
res_quantiseq <- deconvolute(exp, method="quantiseq",tumor = T,indications = LUAD_vector) 
write.table(res_quantiseq,"07.Immunocorrelation/Immunedeconv/quantiseq.csv",sep=",",row.names = T)
res_quantiseq$cell_type=paste0(res_quantiseq$cell_type,"_quanTIseq")


##merge

res_consensus_tme=res_consensus_tme[1:(nrow(res_consensus_tme)-1),]
res_xcell=res_xcell[1:(nrow(res_xcell)-3),]


res=rbind(res_abis,res_consensus_tme,res_epic,res_quantiseq,res_timer,res_xcell)#,res_CIBERSORT
res=as.matrix(res)
rownames(res)=res[,1]
exp=res[,2:ncol(res)]
dimnames=list(rownames(exp),colnames(exp))
data=matrix(as.numeric(as.matrix(exp)),nrow=nrow(exp),dimnames=dimnames)


group <- read.table("06.Risk model/TCGA/riskOut_TCGA.csv",sep = ",",row.names = 1,check.names = F,stringsAsFactors = F,header = T)
data <- data[,rownames(group)]
riskscore=data.frame(sample=colnames(data),
                     riskscore=group$riskScore) %>% 
  column_to_rownames("sample")

x=as.numeric(riskscore[,1])
outTab=data.frame()
for(i in rownames(data)){
  y=as.numeric(data[i,])
  if(sd(y)<0.001){next}
  corT=cor.test(x, y, method="spearman")
  cor=corT$estimate
  pvalue=corT$p.value
  if(pvalue<0.05){
    outTab=rbind(outTab,cbind(immune=i, cor, pvalue))
  }
}
write.table(file="07.Immunocorrelation/Immunedeconv/corResult.csv", outTab, sep=",", quote=F, row.names=T)


corResult=read.table("07.Immunocorrelation/Immunedeconv/corResult.csv", head=T, sep=",")
corResult$Software=sapply(strsplit(corResult[,1],"_"), '[', 2)
corResult$Software=factor(corResult$Software,level=as.character(unique(corResult$Software[rev(order(as.character(corResult$Software)))])))
b=corResult[order(corResult$Software),]
b$immune=factor(b$immune,levels=rev(as.character(b$immune)))
colslabels=rep(hue_pal()(length(levels(b$Software))),table(b$Software))     #定义图形颜色

pdf(file="07.Immunocorrelation/Immunedeconv/correlation.pdf", width=9, height=10)
ggplot(data=b, aes(x=cor, y=immune, color=Software))+
  labs(x="Correlation coefficient",y="Immune cell")+
  geom_point(size=4)+
  theme(panel.background=element_rect(fill="white",size=1,color="black"),
        panel.grid=element_line(color="grey75",size=0.5),
        axis.ticks = element_line(size=0.5),
        axis.text.x =element_text(size = 15),
        axis.text.y = ggtext::element_markdown(colour=rev(colslabels)),
        axis.title.x  = element_text(color = 'black', size = 20, angle = 0),
        axis.title.y  = element_text(color = 'black', size = 20, angle = 90))
dev.off()


# Estimate ----------------------------------------------------------------
library(immunedeconv)
dir.create("07.Immunocorrelation/Estimate")
expr <- read.table("00.Raw data/TCGA/mRNA_gene_01A_vst.csv",sep = ",",row.names = 1,check.names = F,stringsAsFactors = F,header = T)
group <- read.table("06.Risk model/TCGA/riskOut_TCGA.csv",sep = ",",row.names = 1,check.names = F,stringsAsFactors = F,header = T)
expr <- expr[,rownames(group)]

res1=deconvolute(expr,'estimate') %>% as.data.frame()
rownames(res1) <- c("Stroma Score","Immune Score","Estimate Score","Tumor purity")
res1 <- res1[,-1]
write.table(res1, file = "07.Immunocorrelation/Estimate/Estimate.csv",sep = ",",row.names = T,col.names = NA,quote = F)


a <- t(res1)%>%as.data.frame()%>% rownames_to_column("sample")
a$group <- group$risk
b <- gather(a,key=Estimate,value = Proportion,-c(group,sample))
b$group <- factor(b$group,levels = c("Low","High"))
pdf(file="07.Immunocorrelation/Estimate/Estimate_boxplot.pdf",width=8,height=4,onefile=FALSE)
ggplot(data = b[b$Estimate!="tumor purity",],
       aes(x=Estimate,y=Proportion,fill=group))+
  geom_boxplot(width=0.5,
               position = position_dodge(0.5))+theme_bw()+theme_classic()+
  
  stat_compare_means(aes(group = group),
                     method = "wilcox.test",
                     label = "p.signif",
                     symnum.args=list(cutpoints = c(0, 0.001, 0.01, 0.05, 1),
                                      symbols = c("***", "**", "*", " ")))+
  facet_wrap(vars(Estimate), scales = "free",ncol = 4)+
  xlab("")+ylab("")+scale_fill_manual(values = c("#0ebeff","#ff3c41"))+
  theme_bw()+
  theme(panel.grid=element_blank())+
  theme(axis.text.x = element_blank(),
        axis.ticks.x =element_blank())
dev.off() 


# oncopredict -------------------------------------------------------------
if (!dir.exists("08.calcPhenotype_Output/")) {dir.create("08.calcPhenotype_Output/")}
library(oncoPredict)
library(data.table)
library(gtools)
library(reshape2)
library(ggpubr)
require(tidyverse)

GDSC2_Expr = readRDS(file='D:/Project_FengL/Dataset/oncoPredict/GDSC2_Expr (RMA Normalized and Log Transformed).rds')
GDSC2_Res = readRDS(file = "D:/Project_FengL/Dataset/oncoPredict/GDSC2_Res.rds")
GDSC2_Res <- exp(GDSC2_Res) 


expr <- read.table("00.Raw data/TCGA/mRNA_gene_01A_vst.csv",sep = ",",row.names = 1,check.names = F,stringsAsFactors = F,header = T)

testExpr <- as.matrix(expr)

calcPhenotype(trainingExprData = GDSC2_Expr,
              trainingPtype = GDSC2_Res,
              testExprData = testExpr,
              batchCorrect = 'eb',  #   "eb" for ComBat  
              powerTransformPhenotype = TRUE,
              removeLowVaryingGenes = 0.2,
              minNumSamples = 5, 
              printOutput = TRUE, 
              removeLowVaringGenesFrom = 'rawData' )

calc_res <- read.csv('.//calcPhenotype_Output//DrugPredictions.csv',row.names = 1)
drug_name_list <- c()
for(i in colnames(calc_res)){
  drug_name_split <- strsplit(i,"_") 
  if(drug_name_split[[1]][1] %in% drug_name_list ){
    drug_name_split[[1]][1] = paste0(drug_name_split[[1]][1],'*')
  }
  drug_name_list <- c(drug_name_list,drug_name_split[[1]][1])
  
}
colnames(calc_res) <- drug_name_list


calc_res <- read.csv('08.calcPhenotype_Output/DrugPredictions.csv',row.names = 1)

group_risk <- read.table("06.Risk model/TCGA/riskOut_TCGA.csv", sep = ",",row.names = 1,stringsAsFactors = F,check.names = F,header = T)
calc_res <- calc_res[rownames(group_risk),]
calc_res$group <- group_risk$risk
calc_res$group <- factor(calc_res$group,levels = c("Low","High"))


library(reshape2)
library(Hmisc)
library(psych)
Drug_Result <- read.table("08.calcPhenotype_Output/DrugPredictions.csv",sep = ",",check.names = F,stringsAsFactors = F,header = T,row.names = 1)

model_mRNA <- read.csv("05.Prognostic model/03.Multi COX/outTab_mult.csv",row.names = 1,header = T,sep = ",")
surv.expr<- read.table("05.Prognostic model/01.Uni COX/surv.expr.csv",sep = ",",row.names = 1,check.names = F,stringsAsFactors = F,header = T)
riskscore <- read.table("06.Risk model/TCGA/riskOut_TCGA.csv", sep = ",",row.names = 1,stringsAsFactors = F,check.names = F,header = T)

surv.expr_exp <- as.data.frame((surv.expr[,rownames(model_mRNA)]))
riskscore <- as.data.frame((riskscore[rownames(surv.expr_exp),]))
surv.expr_exp$riskscore <- riskscore$riskScore

Drug_Result <- Drug_Result[rownames(surv.expr_exp),]
identical(rownames(surv.expr_exp),rownames(Drug_Result))


a_cor <- cor <-corr.test(surv.expr_exp,Drug_Result,method = "spearman")
cmat <-a_cor$r
pmat <- a_cor$p
melted_cormat <- melt(cmat)
melted_pmat <- melt(pmat)
identical(melted_cormat$Var1,melted_pmat$Var1)
cor_p <- cbind(melted_cormat,melted_pmat)[,-c(4,5)]
colnames(cor_p) <- c("Gene","Durg","cor","p")
cor_p03005 <- subset(cor_p,abs(cor)>0.3&p<0.05)
write.table(cor_p,"08.calcPhenotype_Output/Drug_Gene_Cor_all.csv",sep = "\t",row.names = T,col.names = NA,quote = F)

cor_p03005$pstar <- ifelse(abs(cor_p03005$cor)>0.3,
                           ifelse(cor_p03005$p<0.05,
                                  ifelse(cor_p03005$p<0.01,
                                         ifelse(cor_p03005$p<0.001,
                                                paste('***\n',round(cor_p03005$cor,2)),
                                                paste('**\n',round(cor_p03005$cor,2))),
                                         paste('*\n',round(cor_p03005$cor,2))),
                                  ''),"")

colnames(cor_p03005) <- c("Gene","Durg","cor","p",'pstar')
pdf(file="08.calcPhenotype_Output/Drug_Gene_Cor_all.pdf",height=5,width=12)
g_check_point <- ggplot(cor_p03005, aes(Durg,Gene)) + 
  geom_tile(aes(fill = cor), colour = "white",size=1)+
  scale_fill_gradient2(low = "#2b8cbe",mid = "white",high = "#e41a1c")+
  
  geom_text(aes(label=pstar),col ="black",size = 3)+
  theme_bw() + theme(panel.grid=element_blank())+
  theme(axis.title.x=element_blank(),
        axis.ticks.x=element_blank(),
        axis.title.y=element_blank(),
        axis.text.x = element_text(angle = 60, hjust = 1,size = 12),
        axis.text.y = element_text(size = 12))+
  
  labs(fill =paste0(" * p < 0.05","\n\n","** p < 0.01","\n\n","*** p < 0.001","\n\n","Correlation"))

g_check_point
dev.off()


library(ggpubr)
library(ggsci)
library(ggbeeswarm)
calc_res <- read.table("08.calcPhenotype_Output/DrugPredictions.csv",sep = ",",check.names = F,stringsAsFactors = F,header = T,row.names = 1)
group_risk <- read.table("06.Risk model/TCGA/riskOut_TCGA.csv", sep = ",",row.names = 1,stringsAsFactors = F,check.names = F,header = T)
calc_res <- calc_res[rownames(group_risk),]
calc_res$group <- group_risk$risk
calc_res$group <- factor(calc_res$group,levels = c("Low","High"))


a <- calc_res%>% rownames_to_column("sample")
b <- gather(a,key=Drug,value = IC50,-c(group,sample))


Drug_top <- as.character(subset(cor_p03005,Gene=="riskscore")$Durg)
plotp <- list()
 
unique(b$Drug)
for (i in Drug_top) {
  print(i)
  plotp[[i]] <- ggplot(b[b$Drug==i,],aes(x=group, y=IC50, color=group))+
    geom_beeswarm(cex = 0.8, priority = "descending") +
    scale_color_manual(values =c("#57ab81","#ff9600"))+
    geom_signif(comparisons = list(c("Low","High")),
                test = wilcox.test, 
                # y_position = c(1.5),
                tip_length = c(c(0.05,0.05)),
                size=1,color="black")+
    stat_summary(fun.y = median, fun.ymin = median, fun.ymax = median, #median或mean
                 geom = 'crossbar', width = 0.2, size = 0.2, color = 'black')+
    stat_summary(fun.data = function(x) median_hilow(x, 0.5), 
                 geom = 'errorbar', width = 0.1, color = 'black')+
    theme_bw()+
    theme(legend.position = 'none')+
    ylab(paste0('',i,' (IC50)')) +xlab('')+
    theme(axis.text.y=element_text(size=13),
          axis.text.x=element_text(size=13),
          axis.title = element_text(size=13),
          legend.text = element_text(size=10),
          legend.title = element_text(size=10),
          plot.title = element_text(size=17,hjust = 0.5))
}

p1 <- cowplot::plot_grid(plotlist = plotp, align = "h", 
                         nrow = 2)
ggsave("08.oncoPredict/Drug_Group.pdf",width = 12,height = 8,p1)


#Functional -----------------------------------------------------------------
if (!dir.exists("09.Function/")) {dir.create("09.Function/")}
library(limma)
library(DESeq2)
library(org.Hs.eg.db)
library(clusterProfiler)
library(ggplot2)
require(DOSE)
library(Hmisc)
library(enrichplot)
library(psych)
library(RColorBrewer)
library(tidyverse)
library(GseaVis)
conditions<- read.table("06.Risk model/TCGA/riskOut_TCGA.csv",sep = ",",row.names = 1,check.names = F,stringsAsFactors = F,header = T)
counts <- read.table("00.Raw data/TCGA/mRNA_gene_all.csv",sep = ",",row.names = 1,check.names = F,stringsAsFactors = F,header = T)
counts <- counts[,rownames(conditions)]

conditions$risk=factor(conditions$risk,levels = c("Low","High"))


table(conditions$risk)
dds <- DESeqDataSetFromMatrix(
  countData = counts,
  colData = conditions,
  design = ~ risk)

dds <- DESeq(dds)
resultsNames(dds)
res <- results(dds)

res_deseq2 <- as.data.frame(res)
write.table(res_deseq2, file = "09.Function/DEG_all_risk.csv",sep = ",",row.names = T,col.names = NA,quote = F)

res_deseq2$symbol=rownames(res_deseq2)
df <- bitr(unique(res_deseq2$symbol), fromType = "SYMBOL",
           toType = c( "ENTREZID"),
           OrgDb = org.Hs.eg.db)
DEG=na.omit(res_deseq2)
DEG=merge(DEG,df,by.y='SYMBOL',by.x='symbol')
data_all_sort <- DEG %>% 
  arrange(desc(log2FoldChange))

geneList = data_all_sort$log2FoldChange 
names(geneList) <- data_all_sort$ENTREZID 
head(na.omit(geneList))
range(geneList)


kk2 <- gseKEGG(geneList     = geneList,
               organism     = 'hsa',
               nPerm        = 10000,
               minGSSize    = 10,
               maxGSSize    = 200,
               pvalueCutoff = 0.05,
               pAdjustMethod = "fdr" )

kegg_result <- as.data.frame(kk2)
p1 <- ridgeplot(kk2,
                showCategory = 20,
                fill = "p.adjust", 
                core_enrichment = TRUE,
                label_format = 30,
                orderBy = "NES",
                decreasing = FALSE)+
  theme(axis.text.y = element_text(size=8))
write.table(kegg_result,file="09.Function/Risk_ridgeplot_kegg.csv",sep=",",quote=F,col.names=T)
ggsave("09.Function/Risk_ridgeplot_kegg.pdf",width = 6,height = 6,p1)

if (!dir.exists("10.Expression verification/")) {dir.create("10.Expression verification/")}
library(tidyverse)
library(GEOquery)
library(data.table)
for (i in c("GSE30219")) {
  if (!dir.exists(paste0("10.Expression verification/",i,"/"))) 
  {dir.create(paste0("10.Expression verification/",i,"/"))}
  GEO_numb <- i
  gset = getGEO(GEO_numb, destdir=paste0("10.Expression verification/",i,"/"), AnnotGPL = F, getGPL = F)
  pdata <- pData(gset[[1]])
  table(pdata$characteristics_ch1.3)
  pdata <- subset(pdata,characteristics_ch1.3%in%c("histology: ADC","histology: NTL"))
  group_list <- ifelse(str_detect(pdata$characteristics_ch1.3, "NTL"), "Normal", "Tumor")
  table(group_list)
  group_list = factor(group_list,
  levels = c("Normal", "Tumor"))
  group_Numb<- as.data.frame(group_list)
  rownames(group_Numb) <- pdata$geo_accession

  write.table(group_Numb, 
              file = paste0("10.Expression verification/",i,"/group_",i,".csv"),
              sep = ",",row.names = T,col.names = NA,quote = T)
  
  exp <- na.omit(exprs(gset[[1]]))
  library(limma) 
  exp=normalizeBetweenArrays(exp)
  range(exp)
  if (max(exp)>100){
    exp <- log2(exp+1)}
  
  library(hgu133plus2.db)
  ls("package:hgu133plus2.db")
  ids <- toTable(hgu133plus2SYMBOL)
  head(ids)
  library(tidyverse)
  exp <- as.data.frame(exp)
  exp <- exp %>% mutate(probe_id=rownames(exp))
  exp <- exp %>% inner_join(ids,by="probe_id")
  exp <- exp[!duplicated(exp$symbol),]
  rownames(exp) <- exp$symbol
  exp <- exp[,rownames(group_Numb)]
  write.table(exp, file = paste0("10.Expression verification/",i,"/exp_",i,".csv"),sep = ",",row.names = T,col.names = NA,quote = F)
}

###Expression
#TCGA
model_mRNA <- read.csv("05.Prognostic model/03.Multi COX/outTab_mult.csv",header = T,sep = ",")
mRNA_fpkm_all<- read.table("00.Raw data/TCGA/mRNA_gene_all_vst.csv",sep = ",",row.names = 1,check.names = F,stringsAsFactors = F,header = T)
group<- read.table("00.Raw data/TCGA/group_TN.csv",sep = ",",row.names = 1,check.names = F,stringsAsFactors = F,header = T)
model_mRNA_exp <- as.data.frame(t(mRNA_fpkm_all[model_mRNA$gene,rownames(group)]))
model_mRNA_exp$group <- group$group
a <- model_mRNA_exp %>% rownames_to_column("sample")

b <- gather(a,key=Gene,value =Expression ,-c(group,sample))

library(devtools)
library(Rmisc)
library(ggunchained)
library(ggpubr)
library(ggsci)
if(T){
  mytheme <- theme(plot.title = element_text(size = 12,color="black",hjust = 0.5),
                   axis.title = element_text(size = 12,color ="black"), 
                   axis.text = element_text(size= 12,color = "black"),
                   panel.grid.minor.y = element_blank(),
                   panel.grid.minor.x = element_blank(),
                   axis.text.x = element_text(angle = 45, hjust = 1 ),
                   panel.grid=element_blank(),
                   legend.position = "top",
                   legend.text = element_text(size= 12),
                   legend.title= element_text(size= 12)
  ) 
}
Data_summary <- summarySE(b, measurevar="Expression", groupvars=c("group","Gene"))
head(Data_summary)
gene_split_violin <- ggplot(b,aes(x= Gene,y= Expression,fill= group))+
  geom_split_violin(trim= F,color="white",scale = "area") + 
  geom_point(data = Data_summary,aes(x= Gene, y= Expression),pch=19,
             position=position_dodge(0.2),size= 1)+ 
  geom_errorbar(data = Data_summary,aes(ymin = Expression-ci, ymax= Expression+ci), 
                width= 0.05, 
                position= position_dodge(0.2), 
                color="black",
                alpha = 0.8,
                size= 0.5) +
  scale_fill_manual(values = c("#91D1C2FF","#F39B7FFF"))+ 
  labs(y=("Relative mRNA Level"),x=NULL) + 
  theme_bw()+ mytheme +
  stat_compare_means(aes(group = group),
                     label = "p.signif",
                     method = "wilcox.test",
                     label.y = 15,
                     hide.ns = F)
gene_split_violin
ggsave("10.Expression verification/gene_split_violin_TCGA.pdf",width = 5,height = 4,gene_split_violin)


#GSE30219
model_mRNA <- read.csv("05.Prognostic model/03.Multi COX/outTab_mult.csv",header = T,sep = ",")
expr<- read.table("10.Expression verification/GSE30219/exp_GSE30219.csv",sep = ",",row.names = 1,check.names = F,stringsAsFactors = F,header = T)
group<- read.table("10.Expression verification/GSE30219/group_GSE30219.csv",sep = ",",row.names = 1,check.names = F,stringsAsFactors = F,header = T)
model_mRNA_exp <- as.data.frame(t(expr[model_mRNA$gene,rownames(group)]))
model_mRNA_exp$group <- group$group_list
a <- model_mRNA_exp %>% rownames_to_column("sample")

b <- gather(a,key=Gene,value =Expression ,-c(group,sample))

Data_summary <- summarySE(b, measurevar="Expression", groupvars=c("group","Gene"))
head(Data_summary)
gene_split_violin <- ggplot(b,aes(x= Gene,y= Expression,fill= group))+
  geom_split_violin(trim= F,color="white",scale = "area") + 
  geom_point(data = Data_summary,aes(x= Gene, y= Expression),pch=19,
             position=position_dodge(0.2),size= 1)+ 
  geom_errorbar(data = Data_summary,aes(ymin = Expression-ci, ymax= Expression+ci), 
                width= 0.05, 
                position= position_dodge(0.2), 
                color="black",
                alpha = 0.8,
                size= 0.5) +
  scale_fill_manual(values = c("#91D1C2FF","#F39B7FFF"))+ 
  labs(y=("Relative mRNA Level"),x=NULL) + 
  theme_bw()+ mytheme +
  stat_compare_means(aes(group = group),
                     label = "p.signif",
                     method = "wilcox.test",
                     label.y = 10,
                     hide.ns = F)
gene_split_violin
ggsave("10.Expression verification/gene_split_violin_GSE30219.pdf",width = 5,height = 4,gene_split_violin)


#GSE18842
model_mRNA <- read.csv("05.Prognostic model/03.Multi COX/outTab_mult.csv",header = T,sep = ",")
expr<- read.table("00.Raw data/GEO/GSE18842/exp_GSE18842.csv",sep = ",",row.names = 1,check.names = F,stringsAsFactors = F,header = T)
group<- read.table("00.Raw data/GEO/GSE18842/group_GSE18842.csv",sep = ",",row.names = 1,check.names = F,stringsAsFactors = F,header = T)
model_mRNA_exp <- as.data.frame(t(expr[model_mRNA$gene,rownames(group)]))
model_mRNA_exp$group <- group$group_list
a <- model_mRNA_exp %>% rownames_to_column("sample")

b <- gather(a,key=Gene,value =Expression ,-c(group,sample))

Data_summary <- summarySE(b, measurevar="Expression", groupvars=c("group","Gene"))
head(Data_summary)
gene_split_violin <- ggplot(b,aes(x= Gene,y= Expression,fill= group))+
  geom_split_violin(trim= F,color="white",scale = "area") + 
  geom_point(data = Data_summary,aes(x= Gene, y= Expression),pch=19,
             position=position_dodge(0.2),size= 1)+ 
  geom_errorbar(data = Data_summary,aes(ymin = Expression-ci, ymax= Expression+ci), 
                width= 0.05, 
                position= position_dodge(0.2), 
                color="black",
                alpha = 0.8,
                size= 0.5) +
  scale_fill_manual(values = c("#91D1C2FF","#F39B7FFF"))+ 
  labs(y=("Relative mRNA Level"),x=NULL) + 
  theme_bw()+ mytheme +
  stat_compare_means(aes(group = group),
                     label = "p.signif",
                     method = "wilcox.test",
                     label.y = 10,
                     hide.ns = F)
gene_split_violin
ggsave("10.Expression verification/gene_split_violin_GSE18842.pdf",width = 5,height = 4,gene_split_violin)


###Supplementary analysis
library(GSVA)
library(ggpubr)
library(ggplot2)
library(gghalves)
library(devtools)
library(readxl)
exp <- read.table("10.Expression verification/GSE30219/exp_GSE30219.csv",sep = ",",check.names = F,stringsAsFactors = F,header = T,row.names = 1) 
group <- read.table("10.Expression verification/GSE30219/group_GSE30219.csv",sep = ",",check.names = F,stringsAsFactors = F,header = T,row.names = 1) 
GPCRs <- read_excel("00.Raw data/GPCRs.xls")
GPCRs <- as.list(GPCRs)
es <- gsva(as.matrix(exp),GPCRs,method='gsva',kcdf='Gaussian')

score <- as.data.frame(t(es))
HL <- as.data.frame(score)
HL$type <- group$group_list
rownames(HL) <- colnames(exp)

colnames(HL) <- c("Score","Group")
write.table(HL, file = "10.Expression verification/GPCRs_Score.csv",sep = ",",row.names = T,col.names = NA,quote = F)

pdf("10.Expression verification/GSVA_score barplot GSE30219.pdf", width = 7, height = 5)
p <- ggplot(HL, aes(x = Group, y = Score)) +
  stat_compare_means(aes(group = Group),
                     method = "wilcox.test",
                     label = "p.signif",
                     label.x = 1.5,
                     symnum.args=list(cutpoints = c(0, 0.001, 0.01, 0.05, 1),
                                      symbols = c("***", "**", "*", "ns")))+
  geom_point(aes(fill =Group, color = Group),
             position = position_jitterdodge(jitter.width = 0.3, jitter.height = .1,
                                             dodge.width = 0),
             size = 3, shape = 20, alpha = 1)+
  scale_color_manual(values = c("#0ebeff", "#ff3c41"))+
  geom_boxplot(position = position_nudge(x = 0.15),
               width = .1, alpha = 1, outlier.shape = NA)+
  scale_fill_manual(values = c("#0ebeff", "#ff3c41"))+
  
  geom_half_violin(aes(fill =Group, color = Group),position = position_nudge(x=0.2,y=0),
                   adjust = 0.8, trim = T, alpha = 1, colour = NA, side = "r")+
  theme(axis.title.x = element_text(size = 15),
        axis.title.y = element_text(size = 15),
        axis.text.x = element_text(size = 15),
        axis.text.y = element_text(size = 15),
        strip.text.x = element_text(size = 15),
        legend.position = "none",
        panel.grid.major = element_blank(),
        panel.grid.minor = element_blank()) +
  coord_flip() + theme(legend.position = c(0.85, 0.3))+
  theme_bw()+
  theme(panel.grid=element_blank())+
  ggtitle("GSVA_score in LUAD vs Normal") +
  theme(plot.title    = element_text(color = 'black', size   = 16, hjust = 0.5),
        plot.subtitle = element_text(color = 'black', size   = 16,hjust = 0.5),
        plot.caption  = element_text(color = 'black', size   = 16,face = 'italic', hjust = 1),
        axis.text.x   = element_text(color = 'black', size = 16, angle = 0),
        axis.text.y   = element_text(color = 'black', size = 16, angle = 0),
        axis.title.x  = element_text(color = 'black', size = 16, angle = 0),
        axis.title.y  = element_text(color = 'black', size = 16, angle = 90),
        legend.title  = element_text(color = 'black', size  = 16),
        legend.text   = element_text(color = 'black', size   = 16),
        axis.line.y = element_line(color = 'black', linetype = 'solid'), 
        axis.line.x = element_line (color = 'black',linetype = 'solid'), 
        panel.border = element_rect(linetype = 'solid', size = 1.2,fill = NA)) 
p
dev.off()


###返修2024.10.21
#临床数据
rm(list = ls())
library(tidyverse)
group_risk <- read.table("06.Risk model/TCGA/riskOut_TCGA.csv", sep = ",",row.names = 1,stringsAsFactors = F,check.names = F,header = T)
cli_LUAD = read.table(file = '00.Raw data/TCGA/TCGA-LUAD.GDC_phenotype.tsv.gz',quote = "", sep = '\t', header = TRUE) %>% column_to_rownames("submitter_id.samples")
rownames(cli_LUAD) <- gsub("-",".",rownames(cli_LUAD))
head(group_risk)
head(cli_LUAD)


Com_sample <- intersect(rownames(cli_LUAD),rownames(group_risk))
group_risk <- group_risk[Com_sample,]
cli_LUAD <- cli_LUAD[Com_sample,]

clinical_risk <- cbind(cli_LUAD[,c("primary_therapy_outcome_success","tobacco_smoking_history",
                         "age_at_index.demographic","gender.demographic",
                         "tumor_stage.diagnoses","pathologic_T","pathologic_N","pathologic_M")],group_risk)
colnames(clinical_risk)[1:8] <- c("Therapy","Smoking","Age","Gender","Stage",
                        "pathologic_T","pathologic_N","pathologic_M")
clinical_risk$pathologic_T <- ifelse(str_detect(clinical_risk$pathologic_T, "T1"), "T1", 
                                     ifelse(str_detect(clinical_risk$pathologic_T, "T2"), "T2", 
                                            ifelse(str_detect(clinical_risk$pathologic_T, "T3"), "T3", 
                                                   ifelse(str_detect(clinical_risk$pathologic_T, "T4"), "T4", "Unknown"))))

clinical_risk$pathologic_N <- ifelse(str_detect(clinical_risk$pathologic_N, "N0"), "N0", 
                                     ifelse(str_detect(clinical_risk$pathologic_N, "N1"), "N1", "Unknown"))

clinical_risk$pathologic_M <- ifelse(str_detect(clinical_risk$pathologic_M, "M0"), "M0", 
                                     ifelse(str_detect(clinical_risk$pathologic_M, "M1"), "M1", "Unknown"))

clinical_risk$Stage <- ifelse(str_detect(clinical_risk$Stage, "stage iv"), "IV", 
                              ifelse(str_detect(clinical_risk$Stage, "stage iii"), "III", 
                                     ifelse(str_detect(clinical_risk$Stage, "stage ii"), "II", 
                                            ifelse(str_detect(clinical_risk$Stage, "stage i"), "I", "Unknown"))))
clinical_risk$Smoking <- ifelse(clinical_risk$Smoking=="NA","Unknow",clinical_risk$Smoking)
clinical_risk$Therapy <- ifelse(clinical_risk$Therapy=="","Unknow",clinical_risk$Therapy)
clinical_risk$Gender <- ifelse(clinical_risk$Gender=="female","Female","Male")


library(table1)
pvalue <- function(x, ...) {
  y <- unlist(x)
  g <- factor(rep(1:length(x), times=sapply(x, length)))
  if (is.numeric(y)) {
    p <- t.test(y ~ g)$p.value 
  } else {
    p <- chisq.test(table(y, g))$p.value 
  }
  c("", sub("<", "&lt;", format.pval(p, digits=3, eps=0.001)))
}

colnames(clinical_risk)
mytable <- table1(~ Gender +Age +  Stage + pathologic_T + 
                    pathologic_N +pathologic_M+Therapy+Smoking+OS| risk,
                  data=clinical_risk, extra.col=list(`P-value`=pvalue), overall=F)
write.table (mytable , "06.Clinical risk/Result_table.csv", col.names = T, row.names=F, append= T, sep=',')


risk_clin <- clinical_risk
Ind_outTab=data.frame()
Independent_prognostic<-subset(risk_clin,
                                 Gender!="Unknow"&
                                 pathologic_T!="Unknow"&
                                 pathologic_N!="Unknow"&
                                 pathologic_M!="Unknow"&
                                 Stage!="Unknow")


Independent_prognostic$pathologic_T<-ifelse(Independent_prognostic$pathologic_T=="T1",1,ifelse(Independent_prognostic$pathologic_T=="T2",2,ifelse(Independent_prognostic$pathologic_T=="T3",3,4)))
Independent_prognostic$pathologic_N<-ifelse(Independent_prognostic$pathologic_N=="N0",0,ifelse(Independent_prognostic$pathologic_N=="N1",1,ifelse(Independent_prognostic$pathologic_N=="N2",2,3)))
Independent_prognostic$pathologic_M<-ifelse(Independent_prognostic$pathologic_M=="M0",0,1)
Independent_prognostic$Stage<-ifelse(Independent_prognostic$Stage=="I",1,ifelse(Independent_prognostic$Stage=="II",2,ifelse(Independent_prognostic$Stage=="III",3,4)))

Independent_prognostic$Gender<-ifelse(Independent_prognostic$Gender=="Male","0",1)
Independent_prognostic$Age <- as.numeric(Independent_prognostic$Age)
Independent_prognostic$Gender <- as.numeric(Independent_prognostic$Gender)

####COX
library(survminer)
library(survival)
colnames(Independent_prognostic)
uni_sig_gene_list<-c("Age","Gender","Stage","pathologic_T","pathologic_N","pathologic_M",
                     "OR51E1","ADRB1","ADGRD1" ,"ADGRE3","LGR4")
string<-"Surv(OS.time,OS)~"
string<-paste(string,uni_sig_gene_list[1],sep="")
for (i in 2:length(uni_sig_gene_list)){
  string<-paste(string,uni_sig_gene_list[i],sep="+")
}

Ind_res.cox <-coxph(formula =as.formula(string),data = Independent_prognostic)
test.ph_Ind <- cox.zph(Ind_res.cox)
pdf(file="10.Independent prognosis/coxzph.pdf",width=5,height=5,onefile=FALSE)
ggcoxzph(test.ph_Ind)
dev.off()

coxSummary_mult = summary(Ind_res.cox)
Ind_outTab_mult=data.frame()
Ind_outTab_mult=rbind(Ind_outTab_mult,cbind(gene=rownames(as.data.frame(coxSummary_mult$coefficients[,"exp(coef)"])),HR=coxSummary_mult$coefficients[,"exp(coef)"],HR.95L=coxSummary_mult$conf.int[,"lower .95"],HR.95H=coxSummary_mult$conf.int[,"upper .95"],pvalue=coxSummary_mult$coefficients[,"Pr(>|z|)"]))

for(i in 2:ncol(Ind_outTab_mult)){
  Ind_outTab_mult[,i]<-as.numeric(as.vector(Ind_outTab_mult[,i]))
}

tabletext <- cbind(c("Variable",Ind_outTab_mult$gene),
                   c("HR",format(round(as.numeric(Ind_outTab_mult$HR),3),nsmall = 3)),
                   c("lower 95%CI",format(round(as.numeric(Ind_outTab_mult$HR.95L),3),nsmall = 3)),
                   c("upper 95%CI",format(round(as.numeric(Ind_outTab_mult$HR.95H),3),nsmall = 3)),
                   c("pvalue",format(round(as.numeric(Ind_outTab_mult$pvalue),3),nsmall = 3)))
library(forestmodel)
pdf(file="06.Clinical risk/Forestplot_multcox_Ind.pdf",width=8,height=6,onefile=FALSE)
forest_model(Ind_res.cox)
dev.off()


library(RCircos)
library(AnnoProbe)
dat <- read.csv("05.Prognostic model/03.Multi COX/outTab_mult.csv",header = T,sep = ",")


geneInfor=annoGene(dat$gene,"SYMBOL",'human')
write.table(geneInfor,file="05.Prognostic model/03.Multi COX/outTab_mult_Anno.csv",sep=",",row.names=F,quote=F)
